# Supplementary material for: Identification of Chalcone Isomerase Family Genes and Roles of CnCHI4 in Flavonoid Metabolism in Camellia nitidissima
Source: Biomolecules. 2022 Dec 26;13(1):41. doi: 10.3390/biom13010041 (PMC9855375; doi:10.3390/biom13010041)
Supplement: Supplementary file 1 [file biomolecules-13-00041-s001.zip]

Archive with 2 entries (2 files):
- supplement table S1-S7.pdf
- Supplement table S8 Prediction results of cis-acting elements in the promoter sequences of CnCHI4.xls
