# Supplementary material for: Identification of Chalcone Isomerase Family Genes and Roles of CnCHI4 in Flavonoid Metabolism in Camellia nitidissima
Source: Biomolecules. 2022 Dec 26;13(1):41. doi: 10.3390/biom13010041 (PMC9855375; doi:10.3390/biom13010041)
Supplement: Supplementary file 1 [file biomolecules-13-00041-s001.zip › Supplement table S8 Prediction results of cis-acting elements in the promoter sequences of CnCHI4.xls]

PlantCARE_5423	TCA-element	CCATCTTTTT	341	9	-	Nicotiana tabacum	cis-acting element involved in salicylic acid responsiveness
PlantCARE_5423	W box	TTGACC	1049	6	-	Arabidopsis thaliana
PlantCARE_5423	I-box	cGATAAGGCG	548	9	-	Zea mays	part of a light responsive element
PlantCARE_5423	Myb-binding site	CAACAG	311	6	+	Nicotiana tabacum
PlantCARE_5423		motif_sequence	300	4	+	organism	short_function
PlantCARE_5423		motif_sequence	368	4	-	organism	short_function
PlantCARE_5423		motif_sequence	505	4	+	organism	short_function
PlantCARE_5423		motif_sequence	625	4	+	organism	short_function
PlantCARE_5423		motif_sequence	632	4	-	organism	short_function
PlantCARE_5423		motif_sequence	655	4	-	organism	short_function
PlantCARE_5423		motif_sequence	660	4	-	organism	short_function
PlantCARE_5423		motif_sequence	665	4	-	organism	short_function
PlantCARE_5423		motif_sequence	713	4	-	organism	short_function
PlantCARE_5423		motif_sequence	792	4	+	organism	short_function
PlantCARE_5423		motif_sequence	958	4	+	organism	short_function
PlantCARE_5423	WUN-motif	AAATTACT	1255	8	+	Nicotiana glutinosa
PlantCARE_5423	TATC-box	TATCCCA	1249	7	+	Oryza sativa	cis-acting element involved in gibberellin-responsiveness
PlantCARE_5423	O2-site	GATGATGTGG	1141	9	-	Zea mays	cis-acting regulatory element involved in zein metabolism regulation
PlantCARE_5423	MYB	CAACAG	311	6	+	Arabidopsis thaliana
PlantCARE_5423	TCT-motif	TCTTAC	79	6	+	Arabidopsis thaliana	part of a light responsive element
PlantCARE_5423	ABRE	GACACGTGGC	1377	9	+	Triticum aestivum	cis-acting element involved in the abscisic acid responsiveness
PlantCARE_5423	ABRE	CACGTG	1379	6	-	Arabidopsis thaliana	cis-acting element involved in the abscisic acid responsiveness
PlantCARE_5423	ABRE	ACGTG	1380	5	+	Arabidopsis thaliana	cis-acting element involved in the abscisic acid responsiveness
PlantCARE_5423	STRE	AGGGG	290	5	+	Arabidopsis thaliana
PlantCARE_5423	STRE	AGGGG	372	5	+	Arabidopsis thaliana
PlantCARE_5423	STRE	AGGGG	1310	5	-	Arabidopsis thaliana
PlantCARE_5423	ARE	AAACCA	108	6	+	Zea mays	cis-acting regulatory element essential for the anaerobic induction
PlantCARE_5423	ARE	AAACCA	1494	6	+	Zea mays	cis-acting regulatory element essential for the anaerobic induction
PlantCARE_5423	TGA-element	AACGAC	438	6	+	Brassica oleracea	auxin-responsive element
PlantCARE_5423	Unnamed__1	CGTGG	1362	5	-	Zea mays
PlantCARE_5423	Unnamed__1	CGTGG	1381	5	+	Zea mays
PlantCARE_5423	AT~TATA-box	TATATA	183	6	+	Arabidopsis thaliana
PlantCARE_5423	AT~TATA-box	TATATA	185	6	+	Arabidopsis thaliana
PlantCARE_5423	AT~TATA-box	TATATA	187	6	+	Arabidopsis thaliana
PlantCARE_5423	AT~TATA-box	TATATA	721	6	+	Arabidopsis thaliana
PlantCARE_5423	AT~TATA-box	TATATA	926	6	-	Arabidopsis thaliana
PlantCARE_5423	Box 4	ATTAAT	73	6	+	Petroselinum crispum	part of a conserved DNA module involved in light responsiveness
PlantCARE_5423	Box 4	ATTAAT	246	6	+	Petroselinum crispum	part of a conserved DNA module involved in light responsiveness
PlantCARE_5423	Box 4	ATTAAT	990	6	-	Petroselinum crispum	part of a conserved DNA module involved in light responsiveness
PlantCARE_5423	Box 4	ATTAAT	1459	6	-	Petroselinum crispum	part of a conserved DNA module involved in light responsiveness
PlantCARE_5423	Box 4	ATTAAT	1463	6	-	Petroselinum crispum	part of a conserved DNA module involved in light responsiveness
PlantCARE_5423	G-box	ACACGTGGC	1378	9	+	Brassica napus	cis-acting regulatory element involved in light responsiveness
PlantCARE_5423	G-box	CACGTG	1379	6	-	Arabidopsis thaliana	cis-acting regulatory element involved in light responsiveness
PlantCARE_5423	G-Box	CACGTG	1379	6	-	Pisum sativum	cis-acting regulatory element involved in light responsiveness
PlantCARE_5423	AAGAA-motif	gGTAAAGAAA	380	9	-	Avena sativa
PlantCARE_5423	AAGAA-motif	GAAAGAA	571	7	-	Avena sativa
PlantCARE_5423	AAGAA-motif	gGTAAAGAAA	937	9	-	Avena sativa
PlantCARE_5423	AE-box	AGAAACAA	318	8	+	Arabidopsis thaliana	part of a module for light response
PlantCARE_5423	Unnamed__4	CTCC	368	4	-	Petroselinum hortense
PlantCARE_5423	Unnamed__4	CTCC	577	4	+	Petroselinum hortense
PlantCARE_5423	Unnamed__4	CTCC	632	4	-	Petroselinum hortense
PlantCARE_5423	Unnamed__4	CTCC	707	4	-	Petroselinum hortense
PlantCARE_5423	Unnamed__4	CTCC	1261	4	+	Petroselinum hortense
PlantCARE_5423	circadian	CAAAGATATC	1013	9	-	Lycopersicon esculentum	cis-acting regulatory element involved in circadian control
PlantCARE_5423	HD-Zip 1	CAAT(A/T)ATTG	155	8.5	+	Arabidopsis thaliana	element involved in differentiation of the palisade mesophyll cells
PlantCARE_5423	TATA	TATAAAAT	897	8	-	Arabidopsis thaliana
PlantCARE_5423	ERE	ATTTTAAA	282	8	-	Nicotiana glutinos
PlantCARE_5423	ERE	ATTTCATA	1212	8	+	Nicotiana glutinos
PlantCARE_5423	ERE	ATTTTAAA	1406	8	+	Nicotiana glutinos
PlantCARE_5423	CAAT-box	CAAAT	13	5	-	Pisum sativum	common cis-acting element in promoter and enhancer regions
PlantCARE_5423	CAAT-box	CAAAT	45	5	-	Pisum sativum	common cis-acting element in promoter and enhancer regions
PlantCARE_5423	CAAT-box	CAAT	56	4	-	Nicotiana glutinosa
PlantCARE_5423	CAAT-box	CAAT	138	4	-	Nicotiana glutinosa
PlantCARE_5423	CAAT-box	CAAT	146	4	-	Nicotiana glutinosa
PlantCARE_5423	CAAT-box	CCAAT	154	5	+	Arabidopsis thaliana	common cis-acting element in promoter and enhancer regions
PlantCARE_5423	CAAT-box	CAAT	155	4	+	Nicotiana glutinosa
PlantCARE_5423	CAAT-box	CAAT	160	4	-	Nicotiana glutinosa
PlantCARE_5423	CAAT-box	CAAT	215	4	-	Nicotiana glutinosa
PlantCARE_5423	CAAT-box	CAAAT	229	5	+	Pisum sativum	common cis-acting element in promoter and enhancer regions
PlantCARE_5423	CAAT-box	CAAAT	235	5	-	Pisum sativum	common cis-acting element in promoter and enhancer regions
PlantCARE_5423	CAAT-box	CCAAT	304	5	+	Arabidopsis thaliana	common cis-acting element in promoter and enhancer regions
PlantCARE_5423	CAAT-box	CAAT	305	4	+	Nicotiana glutinosa
PlantCARE_5423	CAAT-box	CAAAT	330	5	+	Pisum sativum	common cis-acting element in promoter and enhancer regions
PlantCARE_5423	CAAT-box	CAAAT	351	5	+	Pisum sativum	common cis-acting element in promoter and enhancer regions
PlantCARE_5423	CAAT-box	CAAT	361	4	+	Nicotiana glutinosa
PlantCARE_5423	CAAT-box	CAAT	679	4	-	Nicotiana glutinosa
PlantCARE_5423	CAAT-box	CCAAT	694	5	-	Arabidopsis thaliana	common cis-acting element in promoter and enhancer regions
PlantCARE_5423	CAAT-box	CAAT	790	4	+	Nicotiana glutinosa
PlantCARE_5423	CAAT-box	CAAAT	810	5	-	Pisum sativum	common cis-acting element in promoter and enhancer regions
PlantCARE_5423	CAAT-box	CAAAT	831	5	-	Pisum sativum	common cis-acting element in promoter and enhancer regions
PlantCARE_5423	CAAT-box	CCAAT	978	5	-	Arabidopsis thaliana	common cis-acting element in promoter and enhancer regions
PlantCARE_5423	CAAT-box	CAAT	988	4	+	Nicotiana glutinosa
PlantCARE_5423	CAAT-box	CAAAT	1025	5	-	Pisum sativum	common cis-acting element in promoter and enhancer regions
PlantCARE_5423	CAAT-box	CAAT	1052	4	+	Nicotiana glutinosa
PlantCARE_5423	CAAT-box	CAAAT	1254	5	+	Pisum sativum	common cis-acting element in promoter and enhancer regions
PlantCARE_5423	CAAT-box	CAAT	1276	4	-	Nicotiana glutinosa
PlantCARE_5423	CAAT-box	CCAAT	1346	5	-	Arabidopsis thaliana	common cis-acting element in promoter and enhancer regions
PlantCARE_5423	CAAT-box	CAAT	1489	4	+	Nicotiana glutinosa
PlantCARE_5423	CAAT-box	CAAT	1511	4	-	Nicotiana glutinosa
PlantCARE_5423	TATA-box	TATATTTATATTT	180	12	-	Avena sativa	core promoter element around -30 of transcription start
PlantCARE_5423	TATA-box	ATATAT	182	6	+	Brassica napus	core promoter element around -30 of transcription start
PlantCARE_5423	TATA-box	TATATA	183	6	+	Arabidopsis thaliana	core promoter element around -30 of transcription start
PlantCARE_5423	TATA-box	ATATAT	184	6	+	Brassica napus	core promoter element around -30 of transcription start
PlantCARE_5423	TATA-box	TATATA	185	6	+	Arabidopsis thaliana	core promoter element around -30 of transcription start
PlantCARE_5423	TATA-box	ATATAT	186	6	+	Brassica napus	core promoter element around -30 of transcription start
PlantCARE_5423	TATA-box	TATATA	187	6	+	Arabidopsis thaliana	core promoter element around -30 of transcription start
PlantCARE_5423	TATA-box	TATA	189	4	+	Arabidopsis thaliana	core promoter element around -30 of transcription start
PlantCARE_5423	TATA-box	ATATAA	250	6	+	Brassica oleracea	core promoter element around -30 of transcription start
PlantCARE_5423	TATA-box	TATA	251	4	+	Arabidopsis thaliana	core promoter element around -30 of transcription start
PlantCARE_5423	TATA-box	TATA	421	4	+	Arabidopsis thaliana	core promoter element around -30 of transcription start
PlantCARE_5423	TATA-box	TATATA	721	6	+	Arabidopsis thaliana	core promoter element around -30 of transcription start
PlantCARE_5423	TATA-box	ATATAT	722	6	+	Brassica napus	core promoter element around -30 of transcription start
PlantCARE_5423	TATA-box	TATA	723	4	+	Arabidopsis thaliana	core promoter element around -30 of transcription start
PlantCARE_5423	TATA-box	TATACA	745	6	-	Helianthus annuus	core promoter element around -30 of transcription start
PlantCARE_5423	TATA-box	TATA	747	4	+	Arabidopsis thaliana	core promoter element around -30 of transcription start
PlantCARE_5423	TATA-box	TATAAAA	898	7	-	Pisum sativum	core promoter element around -30 of transcription start
PlantCARE_5423	TATA-box	TATAAA	899	6	-	Helianthus annuus	core promoter element around -30 of transcription start
PlantCARE_5423	TATA-box	TATAA	900	5	-	Arabidopsis thaliana	core promoter element around -30 of transcription start
PlantCARE_5423	TATA-box	TATA	901	4	-	Arabidopsis thaliana	core promoter element around -30 of transcription start
PlantCARE_5423	TATA-box	ATTATA	924	6	+	Brassica napus	core promoter element around -30 of transcription start
PlantCARE_5423	TATA-box	TATATAA	925	7	-	Arabidopsis thaliana	core promoter element around -30 of transcription start
PlantCARE_5423	TATA-box	TATATA	926	6	-	Arabidopsis thaliana	core promoter element around -30 of transcription start
PlantCARE_5423	TATA-box	TATA	928	4	-	Arabidopsis thaliana	core promoter element around -30 of transcription start
PlantCARE_5423	TATA-box	TATA	955	4	-	Arabidopsis thaliana	core promoter element around -30 of transcription start
PlantCARE_5423	TATA-box	TATA	971	4	-	Arabidopsis thaliana	core promoter element around -30 of transcription start
PlantCARE_5423	TATA-box	ATATAA	997	6	+	Brassica oleracea	core promoter element around -30 of transcription start
PlantCARE_5423	TATA-box	TATA	998	4	-	Arabidopsis thaliana	core promoter element around -30 of transcription start
PlantCARE_5423	TATA-box	TATA	1037	4	-	Arabidopsis thaliana	core promoter element around -30 of transcription start
PlantCARE_5423	TATA-box	TATTTAAA	1133	8	+	Arabidopsis thaliana	core promoter element around -30 of transcription start
PlantCARE_5423	TATA-box	TATTTAAA	1152	8	+	Arabidopsis thaliana	core promoter element around -30 of transcription start
PlantCARE_5423	TATA-box	TATA	1209	4	-	Arabidopsis thaliana	core promoter element around -30 of transcription start
PlantCARE_5423	TATA-box	TATA	1269	4	-	Arabidopsis thaliana	core promoter element around -30 of transcription start
PlantCARE_5423	TATA-box	TATA	1285	4	-	Arabidopsis thaliana	core promoter element around -30 of transcription start
PlantCARE_5423	TATA-box	TATAA	1402	5	-	Arabidopsis thaliana	core promoter element around -30 of transcription start
PlantCARE_5423	TATA-box	TATA	1403	4	-	Arabidopsis thaliana	core promoter element around -30 of transcription start
PlantCARE_5423	TATA-box	TATA	1433	4	-	Arabidopsis thaliana	core promoter element around -30 of transcription start
PlantCARE_5423	TATA-box	TACAAAA	1500	7	+	Oryza sativa	core promoter element around -30 of transcription start
PlantCARE_5423	WRE3	CCACCT	1368	6	+	Pisum sativum
